# Supplementary material for: Secretion of an Argonaute protein by a parasitic nematode and the evolution of its siRNA guides
Source: Nucleic Acids Res. 2019 Mar 1;47(7):3594–606. doi: 10.1093/nar/gkz142 (PMC6468290; doi:10.1093/nar/gkz142)
Supplement: Supplementary Data [file gkz142_supplemental_files.zip]

Archive with 5 entries (5 files):
- new-Supplemental Table 1.docx
- new-SupplementaryTable2.docx
- Supplemental-chow-etal-finalfeb14-accepted.docx
- Supplementary Table 3.xlsx
- Supplmental-material-FINAL.pdf
